# Supplementary material for: High-Performance UV-Vis Light Induces Radical Photopolymerization Using Novel 2-Aminobenzothiazole-Based Photosensitizers
Source: Materials (Basel). 2021 Dec 17;14(24):7814. doi: 10.3390/ma14247814 (PMC8705399; doi:10.3390/ma14247814)
Supplement: Supplementary file 1 [file materials-14-07814-s001.zip]

Archive with 1 entries (1 files):
- materials-1495127-supplementary.pdf
